# Supplementary material for: Mitochondrially targeted tamoxifen alleviates markers of obesity and type 2 diabetes mellitus in mice
Source: Nat Commun. 2022 Apr 6;13:1866. doi: 10.1038/s41467-022-29486-z (PMC8987092; doi:10.1038/s41467-022-29486-z)
Supplement: Supplementary file 4 — Source Data [file 41467_2022_29486_MOESM4_ESM.xlsx]

## Sheet: F1a
	Sample Lungs	SA-β-gal positivity
	Young ctrl 1	1.03
	Young ctrl 2	1.06
	Young ctrl 3	0.73
	Young ctrl 4	0.97
	Young ctrl 5	0.75
	Young ctrl 6	0.42
	Young ctrl 7	22.67*
	Young ctrl 8	0
	Aged ctrl 1	7.54
	Aged ctrl 2	5.89
	Aged ctrl 3	4.71
	Aged ctrl 4	6.76
	Aged ctrl 5	10.78
	Aged ctrl 6	5.22
	Aged ctrl 7	31.76
	Aged ctrl 8	25.02
	Aged ctrl 9	53.39*
	Aged ctrl 10	0*
	Aged MitoTam 1	6.75
	Aged MitoTam 2	1.18
	Aged MitoTam 3	4.81
	Aged MitoTam 4	1.39
	Aged MitoTam 5	3.44
	Aged MitoTam 6	4.08
	Aged MitoTam 7	4.92
	Aged MitoTam 8	7.5
	*outlayers were removed

## Sheet: F1b
	Sample VAT	SA-β-gal positivity
	Young ctrl 1	27
	Young ctrl 2	31			Young ctrl		Aged ctrl		Aged MT
	Young ctrl 3	42
	Young ctrl 4	34
	Young ctrl 5	19
	Young ctrl 6	17
	Young ctrl 7	18
	Aged ctrl 1	51
	Aged ctrl 2	47
	Aged ctrl 3	45									1st experiment
	Aged ctrl 4	59
	Aged ctrl 5	23
	Aged ctrl 6	19
	Aged ctrl 7	24
	Aged MitoTam 1	38
	Aged MitoTam 2	34
	Aged MitoTam 3	38
	Aged MitoTam 4	19
	Aged MitoTam 5	27
	Aged MitoTam 6	26
	Aged MitoTam 7	18
											2nd experiment

## Sheet: F1c
	Lungs
	sample	p21 (mRNA fold change)
	Young lungs ctrl 1	0.95
	Young lungs ctrl 2	0.97
	Young lungs ctrl 3	1.22
	Young lungs ctrl 4	0.89
	Young lungs ctrl 5	1.07
	Young lungs ctrl 6	1.09
	Young lungs ctrl 7	0.86
	Young lungs ctrl 8	0.98
	Aged lungs Ctrl 1	1.16
	Aged lungs Ctrl 2	1.05
	Aged lungs Ctrl 3	1.76
	Aged lungs Ctrl 4	1.03
	Aged lungs Ctrl 5	2.36
	Aged lungs Ctrl 6	0.83
	Aged lungs Ctrl 7	1.91
	Aged lungs Ctrl 8	1.69
	Aged lungs Ctrl 9	2.52
	Aged lungs Ctrl 10	2.21
	Aged lungs Ctrl 11	1.7
	Aged lungs MitoTam 1	1.19
	Aged lungs MitoTam 2	1.36
	Aged lungs MitoTam 3	1.2
	Aged lungs MitoTam 4	1.54
	Aged lungs MitoTam 5	0.75
	Aged lungs MitoTam 6	1.02
	Aged lungs MitoTam 7	1.39
	Aged lungs MitoTam 8	1.05

## Sheet: F1d
	Liver
	sample	p21 (mRNA fold change)
	Young liver ctrl 1	1.31
	Young liver ctrl 2	1
	Young liver ctrl 3	1.4
	Young liver ctrl 4	0.75
	Young liver ctrl 5	0.73
	Young liver ctrl 6	0.99
	Young liver ctrl 7	0.97
	Young liver ctrl 8	1.01
	Aged liver Ctrl 1	13.75
	Aged liver Ctrl 2	6.17
	Aged liver Ctrl 3	2.62
	Aged liver Ctrl 4	3.91
	Aged liver Ctrl 5	6.49
	Aged liver Ctrl 6	4.67
	Aged liver Ctrl 7	1.71
	Aged liver Ctrl 8	12.36
	Aged liver Ctrl 9	10.76
	Aged liver Ctrl 10	13.91
	Aged liver Ctrl 11	3.78
	Aged liver MitoTam 1	1.9
	Aged liver MitoTam 2	6.22
	Aged liver MitoTam 3	1.29
	Aged liver MitoTam 4	3.02
	Aged liver MitoTam 5	2.15
	Aged liver MitoTam 6	2.29
	Aged liver MitoTam 7	3.47
	Aged liver MitoTam 8	3.4

## Sheet: F1e
	VAT
	sample	p21 (mRNA fold change)
	Young VATctrl 1	0.92
	Young VATctrl 2	1.19
	Young VATctrl 3	0.92
	Young VATctrl 4	1.12
	Young VATctrl 5	0.93
	Young VATctrl 6	0.82
	Young VATctrl 7	1.18
	Aged VAT Ctrl 1	8.12
	Aged VAT Ctrl 2	7.45
	Aged VAT Ctrl 3	6.87
	Aged VAT Ctrl 4	1.02
	Aged VAT Ctrl 5	0.76
	Aged VAT Ctrl 6	0.43
	Aged VAT Ctrl 7	0.71
	Aged VAT MitoTam 1	6.21
	Aged VAT MitoTam 2	6.6
	Aged VAT MitoTam 3	6.25
	Aged VAT MitoTam 4	0.7
	Aged VAT MitoTam 5	0.45
	Aged VAT MitoTam 6	0.49
	Aged VAT MitoTam 7	0.93

## Sheet: F1f
	Sample	Fasting glucose (mmol/L)
	Young ctrl 1	4.2
	Young ctrl 2	6
	Young ctrl 3	4.8
	Young ctrl 4	7
	Young ctrl 5	3.8
	Young ctrl 6	6.4
	Aged ctrl 1	6.4
	Aged ctrl 2	7.4
	Aged ctrl 3	7.2
	Aged ctrl 4	6.8
	Aged ctrl 5	8
	Aged ctrl 6	5.9
	Aged ctrl 7	7.4
	Aged ctrl 8	8.5
	Aged MitoTam 1	5
	Aged MitoTam 2	5.1
	Aged MitoTam 3	6.4
	Aged MitoTam 4	7
	Aged MitoTam 5	6.7
	Aged MitoTam 6	3.1
	Aged MitoTam 7	6.1
	Aged MitoTam 8	6.7

## Sheet: F1g
	Sample	Leptin levels (pg/ml)
	Young ctrl 1	1.55268
	Young ctrl 2	1.15564
	Young ctrl 3	0.352285
	Young ctrl 4	0.939404
	Young ctrl 5	1.28863
	Young ctrl 6	0.546013
	Young ctrl 7	0.522506
	Young ctrl 8	1.0175
	Young ctrl 9	1.14786
	Aged ctrl 1	11.8317
	Aged ctrl 2	14.0146
	Aged ctrl 3	9.15529
	Aged ctrl 4	19.106
	Aged ctrl 5	4.05902
	Aged ctrl 6	3.06131
	Aged ctrl 7	1.46565
	Aged ctrl 8	1.17395
	Aged ctrl 9	1.68942
	Aged MitoTam 1	0.25234
	Aged MitoTam 2	0.210436
	Aged MitoTam 3	4.87004
	Aged MitoTam 4	6.68308
	Aged MitoTam 5	0.681274
	Aged MitoTam 6	1.46823
	Aged MitoTam 7	1.67838
	Aged MitoTam 8	1.0069
	Aged MitoTam 9	1.41312

## Sheet: F2a
		Body weight (g)						Δ B.W. (g)
		week
sample		-1	0	1	2	3	4
1	SD+CO	32.1	32.1	33.8	33	33.3	33.3	1.2
2		33	32.3	32.4	32.5	32.9	32.3	0
3		32.1	31.4	32	31.7	32.5	32.9	1.5
4		32.9	33	33.8	32.8	34.1	33.6	0.6
5		29.7	30.5	31	31.2	33	32.6	2.1
6		30.3	30.7	31.7	32.1	32.3	32.2	1.5
7		30	30.2	32	31.8	32.3	31.9	1.7
8		32.1	32.7	32.3	33.8	33.1	32.2	-0.5
9		30.9	31.1	31.6	31.5	31.9	31.5	0.4
10		32.8	33.3	34.3	34.3	34	33.6	0.3
1	SD+MT	30.9	30.3	31	30.5	31	29.9	-0.4
2		32.1	31.3	32	31.7	32.2	31.5	0.2
3		31.3	31.7	31	30.8	30.3	30	-1.7
4		30.7	30.2	30.7	31	30.1	30	-0.2
5		30.2	30.1	30.4	30.6	30.3	30.8	0.7
6		32.2	31.7	31.9	31.5	32.4	31.4	-0.3
7		29.2	29.4	30.6	30.3	30	30.3	0.9
8		30.3	31.8	32.4	32.6	33.2	31.9	0.1
9		30.9	31.9	31.7	31.7	32.3	31.6	-0.3
10		33	32.6	32.3	32.8	32.7	31.8	-0.8
1	HFD+CO	45.8	47.6	48.7	49.3	44.7	44.3	-3.3
2		51.5	52.2	53.6	53.2	52	52.6	0.4
3		42.4	42.8	43.7	44.1	42.4	42.5	-0.3
4		39.9	38.4	39.1	38.5	39.2	39.5	1.1
5		40	43	43.7	43.6	42.1	42.4	-0.6
6		51.5	51.1	51.2	50	47.6	47.8	-3.3
7		45.7	48.3	50.4	49.1	48.1	47.3	-1
8		48.2	46.5	46.8	44.9	43	42.7	-3.8
9		42.4	43	43.6	43	40.6	42	-1
10		52.8	51	51.1	51.8	50.6	51	0
1	HFD+MT	40.2	39.3	40	36.7	33.4	33.7	-5.6
2		44.5	42.5	43	38.7	34.8	34.7	-7.8
3		40.5	41.5	42	38.4	32.6	31.5	-10
4		42.2	47.4	46.3	43.4	38.2	38.1	-9.3
5		50.3	52	50.3	48.4	43.6	40.3	-11.7
6		46.7	49.8	45.7	44.1	36.3	34.5	-15.3
7		55.1	54.4	51.2	47.6	40.1	38.1	-16.3
8		44.1	44	40.5	37	32.6	31.4	-12.6
9		51.3	52.4	48	45	41.6	40.6	-11.8
10		40.4	40.1	37.3	37.1	34.4	33.5	-6.6

## Sheet: F2b
		VAT (g)
sample
1	SD+CO	0.657
2		0.558
3		0.674
4		0.564
5		0.496
6		0.664
7		0.56
8		0.694
9		0.886
10		0.591
1	SD+MT	0.377
2		0.626
3		0.437
4		0.438
5		0.436
6		0.531
7		0.36
8		0.384
9		0.458
10		0.455
1	HFD+CO	3.448
2		3.555
3		3.3575
4		3.763
5		3.607
6		3.086
7		3.194
8		3.755
9		3.174
10		2.59
1	HFD+MT	1.811
2		2.011
3		2.071
4		2.585
5		2.105
6		2.107
7		1.797
8		2.265
9		2.871
10		1.638

## Sheet: F2c
			Food intake (kcal/day/mouse)
			week; measured per cage
cage	sample		0	0.5	1.5	2.5	3.5	4
1	1	SD+CO	14.858	14.858	14.858	13.5337	20.7412	20.7412
	2		14.858	14.858	14.858	13.5337	20.7412	20.7412
2	3		13.3866	13.3866	14.1505	14.9226	15.9347	15.9347
	4		13.3866	13.3866	14.1505	14.9226	15.9347	15.9347
3	5		13.9967	13.9967	17.5343	14.5888	22.1524	22.1524
	6		13.9967	13.9967	17.5343	14.5888	22.1524	22.1524
	7		13.9967	13.9967	17.5343	14.5888	22.1524	22.1524
4	8		13.2789	13.2789	16.4576	12.0048	15.7501	15.7501
	9		13.2789	13.2789	16.4576	12.0048	15.7501	15.7501
	10		13.2789	13.2789	16.4576	12.0048	15.7501	15.7501
1	1	SD+MT	10.982	10.982	14.3735	14.5027	18.5494	18.5494
	2		10.982	10.982	14.3735	14.5027	18.5494	18.5494
2	3		12.1125	12.1125	16.027	13.243	14.0736	14.0736
	4		12.1125	12.1125	16.027	13.243	14.0736	14.0736
3	5		11.7626	11.7626	23.0253	5.491	17.1651	17.1651
	6		11.7626	11.7626	23.0253	5.491	17.1651	17.1651
	7		11.7626	11.7626	23.0253	5.491	17.1651	17.1651
4	8		13.3507	13.3507	16.8729	13.8711	16.5191	16.5191
	9		13.3507	13.3507	16.8729	13.8711	16.5191	16.5191
	10		13.3507	13.3507	16.8729	13.8711	16.5191	16.5191
1	1	HFD+CO	18.06	18.06	18.0969	21.9816	16.512	16.512
	2		18.06	18.06	18.0969	21.9816	16.512	16.512
2	3		16.469	16.469	16.3277	24.4068	17.114	17.114
	4		16.469	16.469	16.3277	24.4068	17.114	17.114
3	5		19.178	19.178	15.3326	23.5296	16.5765	16.5765
	6		19.178	19.178	15.3326	23.5296	16.5765	16.5765
4	7		15.695	15.695	14.3743	20.941	17.845	17.845
	8		15.695	15.695	14.3743	20.941	17.845	17.845
5	9		13.5593	13.5593	13.932	18.6047	15.308	15.308
	10		13.5593	13.5593	13.932	18.6047	15.308	15.308
1	1	HFD+MT	12.986	12.986	9.804	14.8608	13.3423	13.3423
	2		12.986	12.986	9.804	14.8608	13.3423	13.3423
2	3		11.7533	11.7533	10.0743	13.0032	13.9074	13.9074
	4		11.7533	11.7533	10.0743	13.0032	13.9074	13.9074
3	5		10.062	10.062	12.2734	14.534	10.3937	10.3937
	6		10.062	10.062	12.2734	14.534	10.3937	10.3937
4	7		8.772	8.772	11.5731	16.383	12.2366	12.2366
	8		8.772	8.772	11.5731	16.383	12.2366	12.2366
5	9		12.47	12.47	15.0377	19.092	14.577	14.577
	10		12.47	12.47	15.0377	19.092	14.577	14.577

[truncated: 112 more sheets: F2d, F2e, F2f, F2g, F2h, F2i, F2j, F2k, F3a, F3b, F3c, F3d, F3e, F3f, F3g, F3h, F4a, F4b, F4c, F4d …]
